# Supplementary material for: Characterization of metabolism-associated molecular patterns in prostate cancer
Source: BMC Urol. 2023 Jun 6;23:104. doi: 10.1186/s12894-023-01275-w (PMC10243086; doi:10.1186/s12894-023-01275-w)
Supplement: Supplementary file 1 — Additional file 1. Supplemantary file 1 NMF. [file 12894_2023_1275_MOESM1_ESM.zip]

Archive with 4 entries (3 files):
- supplemantary file 1 NMF/supplematry file 1.1 TCGA-PRAD_NMF_Cluster_survival.xlsx
- supplemantary file 1 NMF/supplematry file 1.2 TCGA-PRAD_NMF_Cluster.xlsx
- supplemantary file 1 NMF/supplematry file 1.3 clinical_Cluster.xlsx
- supplemantary file 1 NMF/
