# Supplementary material for: Characterization of metabolism-associated molecular patterns in prostate cancer
Source: BMC Urol. 2023 Jun 6;23:104. doi: 10.1186/s12894-023-01275-w (PMC10243086; doi:10.1186/s12894-023-01275-w)
Supplement: Supplementary file 1 — Additional file 1. Supplemantary file 1 NMF. [file 12894_2023_1275_MOESM1_ESM.zip › supplemantary file 1 NMF/supplematry file 1.1 TCGA-PRAD_NMF_Cluster_survival.xlsx]

## Sheet: TCGA-PRAD_NMF_Cluster_survival
supplematry file 1.1 TCGA-PRAD_NMF_Cluster_survival
id	Cluster	Disease_Free_Survival	Disease_Free_Status	age	pathologic_T	pathologic_N	psa_value	gleason_score
TCGA-KK-A6E6	Cluster1	113.24	0	69	T3	N0	0.1	9
TCGA-XK-AAJU	Cluster2	51.77	0	65	T2	N0	0.09	7
TCGA-V1-A9ZK	Cluster2	45.43	0	68	T3	N0	0.01	8
TCGA-HC-7747	Cluster2	24.57	0	52	T2	N0	0.19	7
TCGA-M7-A724	Cluster1	29.2	0	64	T3	N0	NA	8
TCGA-ZG-A9NI	Cluster2	4.34	0	73	T3	N0	0.03	9
TCGA-HC-A48F	Cluster1	22.34	0	47	T2	N1	NA	8
TCGA-EJ-5531	Cluster2	41.82	0	62	T3	N0	0.1	7
TCGA-EJ-5526	Cluster2	62.71	1	56	T3	N1	0.1	8
TCGA-KC-A4BL	Cluster2	6.34	1	65	T2	N0	3.15	7
TCGA-J4-A6M7	Cluster1	16.82	0	53	T2	NA	0.1	7
TCGA-G9-6353	Cluster2	50.66	0	58	T3	NA	0.1	7
TCGA-V1-A9OQ	Cluster1	12.19	0	67	T3	NA	0.01	6
TCGA-VN-A88P	Cluster2	41.39	0	60	T2	N0	0	7
TCGA-X4-A8KS	Cluster2	32.16	0	61	T2	NA	0.01	7
TCGA-J9-A8CN	Cluster1	40.64	0	53	T3	NA	0.03	6
TCGA-KC-A4BR	Cluster2	33.57	1	75	T3	N1	0	9
TCGA-EJ-AB20	Cluster2	4.3	0	61	T2	N0	0.1	6
TCGA-CH-5769	Cluster1	2.04	0	48	T3	N0	11.16	9
TCGA-EJ-5524	Cluster1	8.71	1	57	T3	N0	0.1	9
TCGA-2A-AAYO	Cluster2	41.79	0	57	T2	NA	0.05	6
TCGA-HC-7738	Cluster1	13.8	1	58	T2	NA	NA	7
TCGA-KK-A8ID	Cluster1	69.22	0	70	T3	N1	0.1	9
TCGA-HC-A6AQ	Cluster2	3.48	0	60	T2	NA	NA	7
TCGA-V1-A9O7	Cluster2	26.91	1	60	T3	N0	9.69	9
TCGA-CH-5794	Cluster1	28.98	0	65	T2	N0	0.01	7
TCGA-V1-A9OY	Cluster2	35.05	0	57	T3	N1	0.099	7
TCGA-V1-A9OH	Cluster1	78.94	0	63	T2	NA	0.01	8
TCGA-KK-A7AZ	Cluster1	49.9	0	56	T3	N0	NA	7
TCGA-V1-A9OT	Cluster2	9.59	1	61	T2	NA	0.01	6
TCGA-EJ-7314	Cluster1	37.78	0	62	T3	N0	0.1	7
TCGA-VP-AA1N	Cluster1	44.84	0	70	T3	N0	0.01	9
TCGA-XJ-A83H	Cluster2	42.05	0	57	T2	NA	0.03	7
TCGA-ZG-A8QW	Cluster1	3.09	0	72	T3	N1	NA	9
TCGA-CH-5788	Cluster1	26.97	0	69	T3	N1	3.58	7
TCGA-J4-A83J	Cluster1	22.86	0	68	T2	N0	0.04	7
TCGA-CH-5743	Cluster2	13.96	1	66	T2	N0	0.1	7
TCGA-YL-A8HL	Cluster1	51.41	0	58	T3	N1	0.03	9
TCGA-2A-AAYF	Cluster1	44.81	0	57	T3	NA	0.05	7
TCGA-V1-A8MG	Cluster2	28.15	0	53	T3	NA	0.03	7
TCGA-ZG-A9L5	Cluster1	29.83	0	58	T4	N1	NA	9
TCGA-ZG-A9LU	Cluster2	19.02	0	67	T3	N0	0.7	9
TCGA-EJ-A7NN	Cluster2	6.47	1	61	T3	N1	0.3	7
TCGA-EJ-A65D	Cluster1	12.91	0	66	T3	N0	0.1	8
TCGA-CH-5791	Cluster1	32	1	72	T3	N0	0.18	7
TCGA-HC-7750	Cluster2	17.15	0	50	T2	NA	0.1	7
TCGA-VP-A87D	Cluster1	39.22	1	54	T3	N1	0.2	9
TCGA-G9-A9S0	Cluster1	21.35	1	53	T3	N1	10.87	8
TCGA-CH-5761	Cluster1	0.92	0	61	T3	N0	8.49	9
TCGA-ZG-A9L1	Cluster2	42.77	0	66	T3	N1	0.07	9
TCGA-MG-AAMC	Cluster1	5.68	0	59	T3	N0	0.01	9
TCGA-EJ-5517	Cluster2	62.06	0	55	T2	N0	0.1	6
TCGA-HC-7818	Cluster2	30.81	0	66	T2	N0	0.01	7
TCGA-EJ-A8FO	Cluster2	9.26	0	51	T3	N0	0.1	7
TCGA-VP-A87E	Cluster2	66.92	0	59	T2	N0	0.11	6
TCGA-VN-A88O	Cluster2	15.8	0	49	T2	N0	0	7
TCGA-KC-A4BN	Cluster2	59.63	0	55	T2	N0	0	7
TCGA-HC-7078	Cluster1	65.21	0	69	T3	N0	0.01	7
TCGA-CH-5751	Cluster1	11.99	1	68	T4	N1	0.01	10
TCGA-HC-7077	Cluster1	69.48	0	64	T3	NA	0.83	6
TCGA-G9-6379	Cluster2	58.41	0	68	T3	N0	0.03	7
TCGA-XK-AAJP	Cluster1	41.36	0	66	T3	N0	0.09	7
TCGA-KC-A4BV	Cluster1	43.63	1	66	T3	N0	0.53	9
TCGA-EJ-8474	Cluster1	25.16	0	69	T3	N0	0.01	8
TCGA-2A-A8VO	Cluster2	55.88	0	57	T3	NA	0.05	6
TCGA-V1-A9ZG	Cluster1	49.84	0	64	T2	N0	0.015	9
TCGA-YL-A9WJ	Cluster1	48.49	1	47	T3	N1	3.1	8
TCGA-QU-A6IL	Cluster1	3.19	0	64	T2	N0	0.2	7
TCGA-XK-AAIV	Cluster1	37.22	0	63	T3	N1	0.32	10
TCGA-G9-6351	Cluster2	67.28	0	51	T2	NA	0.03	7
TCGA-M7-A720	Cluster2	12.61	0	53	T2	NA	NA	6
TCGA-HC-7230	Cluster1	32.88	0	50	T2	N0	3	7
TCGA-EJ-A7NK	Cluster2	15.64	0	58	T3	N0	0.1	7
TCGA-QU-A6IO	Cluster2	122.08	0	53	T2	N0	0.1	6
TCGA-VN-A88N	Cluster1	25.16	0	62	T2	N0	0	7
TCGA-VP-A878	Cluster2	77.33	1	58	T2	N1	0.1	9
TCGA-EJ-A65M	Cluster1	7.56	0	65	T2	N0	0.1	6
TCGA-EJ-8470	Cluster1	38.07	0	58	T2	N0	NA	7
TCGA-EJ-7318	Cluster1	12.48	1	51	T3	NA	0.08	7
TCGA-G9-6377	Cluster1	31.47	0	61	T2	N0	0.03	7
TCGA-XJ-A83G	Cluster1	48	0	51	T3	N0	0.01	7
TCGA-V1-A8MF	Cluster2	47.6	0	65	T3	N0	0.14	6
TCGA-G9-6333	Cluster2	80.98	0	66	T2	N0	0.03	7
TCGA-CH-5754	Cluster1	2.04	0	65	T3	N1	37.36	9
TCGA-V1-A9ZI	Cluster1	53.88	0	68	T3	N0	3.11	9
TCGA-EJ-7786	Cluster2	36.01	0	62	T2	N0	0.1	7
TCGA-YL-A8SL	Cluster1	32.42	0	74	T3	N1	0	8
TCGA-HC-7209	Cluster1	14.45	0	60	T2	N0	0.05	6
TCGA-J4-A67M	Cluster2	30.91	0	55	T3	N0	0.1	7
TCGA-4L-AA1F	Cluster1	11.5	0	64	T3	N0	3.5	8
TCGA-EJ-5518	Cluster2	69.12	1	66	T4	N0	0.1	9
TCGA-YL-A8SQ	Cluster2	10.81	1	61	T3	N0	1.1	9
TCGA-HC-7748	Cluster1	26.02	0	60	T2	N0	0.1	6
TCGA-EJ-5503	Cluster2	45.7	0	50	T3	N0	0.1	8
TCGA-XK-AAJ3	Cluster1	41.46	0	56	T3	N0	0.09	8
TCGA-CH-5750	Cluster1	13.01	0	72	T2	N0	0.02	7
TCGA-HI-7168	Cluster2	82.29	1	62	T3	N0	0.3	9
TCGA-EJ-5521	Cluster1	74.87	0	63	T3	N0	0.1	7
TCGA-KK-A59Z	Cluster2	86.33	0	66	T2	N0	0.1	7
TCGA-EJ-5496	Cluster1	19.55	0	59	T2	N0	0.1	7
TCGA-HC-7817	Cluster2	30.49	0	52	T3	NA	0.1	7
TCGA-CH-5764	Cluster2	1.02	0	66	T3	N0	13.95	7
TCGA-HC-7752	Cluster1	25.69	0	61	T2	N0	0.1	7
TCGA-G9-6494	Cluster2	58.18	0	66	T4	N0	1.13	7
TCGA-KK-A6E8	Cluster1	58.15	0	68	T2	N0	0.1	9
TCGA-J4-AAU2	Cluster1	27.1	0	59	T2	N0	0	6
TCGA-J9-A52D	Cluster1	6.96	0	71	T3	NA	0.059	9
TCGA-EJ-7328	Cluster2	27.66	0	70	T3	N0	NA	7
TCGA-EJ-5502	Cluster2	38.47	0	50	T2	N0	0.1	7
TCGA-KK-A5A1	Cluster1	6.67	1	72	T3	N0	0.1	9
TCGA-KK-A7AV	Cluster2	27	0	58	T2	N0	0.1	7
TCGA-EJ-5508	Cluster2	64.55	0	65	T3	N0	0.1	7
TCGA-G9-6373	Cluster1	26.64	0	68	T3	NA	NA	7
TCGA-TP-A8TT	Cluster1	17.28	0	64	T3	N0	0.024	7
TCGA-ZG-A8QZ	Cluster1	10.12	0	65	T3	N1	0.01	9
TCGA-ZG-A9LM	Cluster1	12.42	0	72	T3	N1	0	9
TCGA-G9-6498	Cluster2	44.09	1	53	T3	NA	0.03	7
TCGA-G9-6499	Cluster1	50.69	0	66	T3	N0	0.11	9
TCGA-TP-A8TV	Cluster1	20.04	0	62	T2	N0	0.019	7
TCGA-G9-6361	Cluster1	46.48	0	61	T3	N0	0.1	7
TCGA-EJ-5498	Cluster2	56.5	0	56	T2	N0	0.1	7
TCGA-YL-A8SC	Cluster1	4.99	1	66	T3	N0	0.65	9
TCGA-HC-7232	Cluster1	25.16	1	66	T3	NA	NA	9
TCGA-G9-6339	Cluster2	53.68	1	58	T3	N0	0.03	7
TCGA-KK-A59V	Cluster1	113.01	0	64	T3	N0	0.1	9
TCGA-EJ-5514	Cluster2	60.09	0	66	T2	N0	0.1	9
TCGA-KK-A7B1	Cluster1	34.92	0	65	T3	N0	0.1	7
TCGA-CH-5765	Cluster1	23	0	55	T3	N0	0.02	7
TCGA-EJ-7793	Cluster2	3.75	0	49	T2	NA	0.1	7
TCGA-HC-A8D1	Cluster2	18.82	0	68	T2	N0	0.01	7
TCGA-YL-A8SI	Cluster2	46.75	1	69	T3	N0	0.48	9
TCGA-HC-7210	Cluster1	28.52	0	74	T2	N0	0.1	7
TCGA-CH-5752	Cluster1	30.98	0	66	T3	N0	0.02	8
TCGA-EJ-A8FN	Cluster2	10.81	0	58	T2	N0	0.1	7
TCGA-EJ-A8FS	Cluster1	7.1	1	66	T3	N0	0.3	7
TCGA-M7-A722	Cluster1	18.36	1	65	T3	N0	NA	8
TCGA-G9-6354	Cluster2	67.87	0	55	T2	NA	0.03	7
TCGA-G9-6364	Cluster2	39.36	0	72	T3	N0	0.03	7
TCGA-YL-A8HJ	Cluster2	52.92	0	58	T3	NA	0.03	9
TCGA-EJ-5504	Cluster1	46.88	0	65	T3	N1	1	7
TCGA-EJ-7331	Cluster2	24.38	0	64	T2	N0	0.8	7
TCGA-G9-7509	Cluster2	52.89	0	48	T2	NA	0.03	6
TCGA-YL-A9WY	Cluster1	32.03	1	57	T3	N1	1.8	9
TCGA-2A-A8VL	Cluster2	20.4	0	51	T2	N0	0.05	6
TCGA-CH-5737	Cluster1	2.99	0	73	T2	N0	14.69	7
TCGA-HC-7213	Cluster1	5.58	1	53	T3	N0	4.09	9
TCGA-V1-A8WV	Cluster1	22.54	0	52	T3	N1	0.01	9
TCGA-M7-A721	Cluster2	13.14	0	70	T2	NA	NA	7
TCGA-HC-A632	Cluster1	2	0	68	T3	N0	NA	9
TCGA-EJ-A8FP	Cluster2	3.84	1	59	T2	N0	0.2	8
TCGA-EJ-A7NF	Cluster1	8.21	0	56	T2	N0	0.1	7
TCGA-2A-A8VX	Cluster1	45.27	0	70	T3	N0	0.05	8
TCGA-J4-A67L	Cluster1	25.3	0	54	T3	N0	0.01	7
TCGA-XK-AAJR	Cluster2	4.3	1	61	T3	N0	0.09	7
TCGA-HC-A9TH	Cluster1	11.53	1	58	T3	N0	0.38	9
TCGA-EJ-A65J	Cluster1	14.82	0	62	T3	N0	0.1	9
TCGA-2A-A8VT	Cluster1	45.11	0	47	T4	N1	0.05	9
TCGA-KC-A7F5	Cluster1	2.99	0	54	T2	N0	0	7
TCGA-HC-7233	Cluster1	44.51	0	73	T2	N0	NA	7
TCGA-J4-A67Q	Cluster2	32.03	0	77	T2	NA	0.1	6
TCGA-ZG-A9ND	Cluster1	13.47	0	55	T3	N0	0.08	9
TCGA-HC-7821	Cluster1	31.41	0	54	T3	N1	0.01	8
TCGA-V1-A9Z9	Cluster1	17.74	0	63	T2	N0	0.015	9
TCGA-V1-A8MU	Cluster2	61.63	0	56	T3	N1	0.015	7
TCGA-EJ-AB27	Cluster2	4.76	0	51	T2	N0	0.1	6
TCGA-G9-6370	Cluster2	37.98	0	52	T3	N0	0.03	7
TCGA-EJ-A8FU	Cluster2	4.53	0	64	T3	N0	NA	8
TCGA-KK-A7B3	Cluster2	9.66	1	62	T3	N0	0.1	9
TCGA-KC-A7FA	Cluster1	19.65	0	63	T3	N0	0	7
TCGA-VN-A88L	Cluster2	24.51	0	54	T2	N0	0	7
TCGA-HC-8264	Cluster1	1.58	0	60	T3	N1	NA	9
TCGA-J4-8198	Cluster1	20.17	0	49	T3	NA	0.1	7
TCGA-HC-7737	Cluster2	35.81	0	55	T2	N1	0.1	7
TCGA-G9-6348	Cluster1	49.77	0	68	T2	N0	0.02	7
TCGA-EJ-A65E	Cluster2	13.7	0	67	T3	N0	0.1	7
TCGA-XK-AAK1	Cluster1	32.16	0	62	T2	N0	0.09	7
TCGA-EJ-5501	Cluster2	44.84	0	55	T3	N0	0.1	7
TCGA-EJ-A7NM	Cluster1	4.2	0	64	T3	N1	0.1	9
TCGA-HC-A6AS	Cluster2	1.45	0	70	T2	N0	NA	7
TCGA-V1-A9O5	Cluster1	4.07	1	64	T4	N1	3.26	9
TCGA-EJ-5532	Cluster2	60.05	0	57	T3	N0	0.1	7
TCGA-V1-A9Z7	Cluster1	28.71	0	54	T3	N0	28.1	9
TCGA-KK-A7AU	Cluster1	6.8	1	63	T3	N1	0	9
TCGA-EJ-A46F	Cluster1	7.06	1	57	T3	N1	19.8	8
TCGA-KC-A7F6	Cluster1	8.64	0	63	T2	N0	0	7
TCGA-V1-A8WN	Cluster2	30.35	0	47	T2	NA	0.02	6
TCGA-G9-7523	Cluster2	28.15	0	44	T3	N0	0.03	10
TCGA-J9-A52C	Cluster2	5.85	0	57	T3	NA	0.03	9
TCGA-G9-6384	Cluster2	25.13	0	53	T3	N0	0.03	7
TCGA-V1-A8WW	Cluster1	35.41	0	59	T3	N1	0.015	9
TCGA-EJ-7785	Cluster2	38.67	0	54	T3	N0	0.1	7
TCGA-EJ-5512	Cluster2	56.93	0	46	T2	N0	0	7
TCGA-HC-8259	Cluster1	30.35	0	50	T2	NA	0.01	6
TCGA-EJ-5510	Cluster2	61.99	0	48	T2	N0	0.1	7
TCGA-XJ-A9DX	Cluster1	31.96	0	51	T3	N1	0.05	9
TCGA-VN-A88R	Cluster1	16.82	1	53	T2	N0	0.15	8
TCGA-ZG-A9L0	Cluster1	11.66	0	71	T3	N1	NA	9
TCGA-G9-6378	Cluster2	37.94	0	54	T2	NA	0.03	7
TCGA-VN-A88Q	Cluster1	44.88	0	60	T2	N0	0	8
TCGA-EJ-7783	Cluster2	25.85	0	70	T3	N0	0.7	7
TCGA-EJ-A7NJ	Cluster2	6.47	0	59	T2	N0	0.1	8
TCGA-EJ-8472	Cluster1	6.44	1	63	T3	N0	0.4	8
TCGA-CH-5746	Cluster2	24.01	0	57	T2	N0	0.1	7
TCGA-YL-A8S8	Cluster1	22.31	1	68	T3	N0	1.36	9
TCGA-YL-A8HK	Cluster2	45.2	1	59	T3	N0	1	9
TCGA-J9-A8CP	Cluster2	12.68	0	66	T3	NA	0.01	7
TCGA-ZG-A9LS	Cluster2	16.95	0	64	T3	N1	0.03	9
TCGA-QU-A6IP	Cluster2	86.07	0	66	T2	N0	0	6
TCGA-EJ-5509	Cluster2	48.09	0	63	T2	N0	0.1	7
TCGA-YL-A8SK	Cluster2	46.25	0	67	T3	N1	0.03	9
TCGA-HC-7212	Cluster1	28.58	0	56	T2	N0	0.28	7
TCGA-G9-6385	Cluster2	27.27	0	66	T2	NA	0.064	7
TCGA-KK-A8IB	Cluster1	2.73	0	65	T3	N0	NA	9
TCGA-XJ-A9DQ	Cluster2	2.99	0	48	T2	NA	NA	6
TCGA-KK-A6DY	Cluster1	141.1	0	50	T2	N0	0.1	7
TCGA-G9-A9S7	Cluster1	23.92	0	55	T3	N0	0.13	8
TCGA-M7-A71Z	Cluster1	21.12	0	62	T3	N0	NA	7
TCGA-EJ-5497	Cluster2	13.3	0	47	T2	N0	0.1	7
TCGA-HC-8257	Cluster1	23.85	0	70	T3	N1	0.1	7
TCGA-EJ-A65B	Cluster2	23.32	0	55	T3	N0	0.01	9
TCGA-G9-6332	Cluster1	42.21	1	55	T3	N0	0.73	7
TCGA-KC-A7FD	Cluster1	8.87	0	62	T3	N0	0	7
TCGA-EJ-7781	Cluster2	35.25	0	65	T2	N0	0.1	7
TCGA-KK-A8I4	Cluster1	71.02	1	64	T3	N1	0.2	7
TCGA-EJ-7330	Cluster2	6.27	0	68	T3	N0	0.1	7
TCGA-HC-8216	Cluster1	22.4	0	58	T3	N0	0.19	7
TCGA-YJ-A8SW	Cluster1	4.86	0	67	T3	N0	0.38	9
TCGA-KK-A59Y	Cluster1	64.65	0	56	T3	N1	0.1	9
TCGA-ZG-A9LY	Cluster2	12.16	0	60	T3	N1	0.01	9
TCGA-HC-A631	Cluster1	1.77	0	67	T2	N0	NA	9
TCGA-2A-A8VV	Cluster1	22.04	0	52	T2	N0	0.05	6
TCGA-FC-7708	Cluster2	28.38	0	52	T3	N0	NA	7
TCGA-YL-A8HM	Cluster1	48.39	1	66	T3	N0	0.03	9
TCGA-VN-A88K	Cluster1	25.49	0	58	T3	N1	0	8
TCGA-EJ-7315	Cluster1	33.11	0	68	T3	N0	0.1	7
TCGA-G9-6338	Cluster2	66.62	0	61	T3	N0	0.05	7
TCGA-G9-6342	Cluster2	55.72	0	61	T3	NA	0.05	6
TCGA-V1-A9OX	Cluster2	37.25	0	56	T2	N0	0.04	8
TCGA-YL-A9WL	Cluster1	24.31	1	59	T3	N0	6.4	9
TCGA-HC-7231	Cluster1	30.85	0	66	T2	NA	NA	7
TCGA-EJ-5505	Cluster2	30.29	0	57	T2	N0	0.1	7
TCGA-G9-7522	Cluster2	35.41	0	49	T2	N0	0.1	7
TCGA-XQ-A8TB	Cluster1	25.3	0	67	T3	N0	0	9
TCGA-V1-A9OL	Cluster1	3.45	1	65	T3	N0	0.01	9
TCGA-EJ-7218	Cluster1	83.51	0	71	T2	N0	0.1	7
TCGA-G9-6371	Cluster1	40.28	0	58	T2	NA	0.03	6
TCGA-QU-A6IM	Cluster2	40.97	0	59	T2	N0	0.1	7
TCGA-VP-A876	Cluster1	109.49	0	46	T2	N0	0.1	8
TCGA-YL-A8SA	Cluster1	16.82	0	69	T3	N0	0.06	8
TCGA-VP-A87K	Cluster1	22.9	1	63	T3	N0	0.3	8
TCGA-EJ-7794	Cluster2	42.9	0	67	T2	N0	0.1	7
TCGA-G9-6336	Cluster2	67.94	0	57	NA	N0	0.1	7
TCGA-CH-5738	Cluster2	6.96	0	72	NA	NA	0.01	6
TCGA-XJ-A83F	Cluster1	37.02	0	67	T3	N0	0.01	7
TCGA-G9-7521	Cluster2	30.95	0	52	T3	N1	0.06	8
TCGA-ZG-A9L9	Cluster1	1.68	1	60	T3	N1	NA	9
TCGA-G9-7525	Cluster1	32.65	0	64	T2	N0	0.03	7
TCGA-VP-A87B	Cluster1	81.24	1	63	T2	N0	3.37	8
TCGA-HC-A6HX	Cluster2	1.25	0	55	T2	N0	NA	7
TCGA-KK-A7B2	Cluster2	22.73	1	68	T3	N1	0.3	9
TCGA-HC-7211	Cluster2	40.11	0	62	T2	N0	10.9	7
TCGA-2A-AAYU	Cluster1	20.2	0	56	T3	N0	0.05	6
TCGA-J4-AATV	Cluster2	18.17	0	71	T2	N0	0	6
TCGA-G9-6365	Cluster2	44.78	0	71	T4	N0	0.01	7
TCGA-V1-A9OA	Cluster2	20.89	0	61	T3	N1	0.01	9
TCGA-EJ-7782	Cluster1	38.34	0	71	T2	N0	0.1	8
TCGA-EJ-7125	Cluster1	93.63	0	44	T2	N0	0.1	7
TCGA-ZG-A9M4	Cluster2	17.97	0	65	T3	N1	0.95	9
TCGA-J4-A83N	Cluster1	14.22	1	57	T2	NA	0.1	7
TCGA-HC-8266	Cluster2	15.54	0	55	T3	N0	NA	8
TCGA-J4-A83M	Cluster1	17.12	1	64	T2	N0	0.2	7
TCGA-HC-7736	Cluster1	36.24	0	59	T2	N0	0.02	7
TCGA-G9-6343	Cluster2	80.49	0	62	T2	NA	0.03	7
TCGA-KK-A8IA	Cluster1	63.44	0	69	T3	N1	0.1	9
TCGA-HC-A6AN	Cluster1	1.61	0	67	T3	N0	NA	7
TCGA-XK-AAIR	Cluster2	31.93	0	75	T2	N0	0.09	8
TCGA-XJ-A9DI	Cluster2	48	0	62	T3	N0	0.1	9
TCGA-V1-A8X3	Cluster2	6.64	0	51	T2	N0	0.03	7
TCGA-HI-7170	Cluster2	82.85	0	58	T2	N0	0.1	6
TCGA-HC-8256	Cluster1	28.25	0	53	T2	NA	NA	7
TCGA-EJ-5494	Cluster2	48.52	0	50	T3	N0	NA	7
TCGA-HC-A6AL	Cluster1	2.2	0	64	T2	N0	NA	7
TCGA-EJ-A7NG	Cluster2	14.19	0	64	T3	N0	0.1	7
TCGA-HC-A9TE	Cluster2	7.1	1	64	T3	N0	0.064	9
TCGA-EJ-7317	Cluster1	25.33	0	71	T2	N0	0.1	7
TCGA-XJ-A9DK	Cluster2	9.03	0	63	T2	NA	0.1	8
TCGA-HC-A8D0	Cluster2	25.46	0	61	T2	N0	0.01	7
TCGA-EJ-5542	Cluster2	49.7	0	60	T3	N0	0.1	7
TCGA-CH-5753	Cluster1	1.02	0	70	T3	N1	4.53	9
TCGA-FC-A6HD	Cluster1	25.92	0	77	T3	N0	NA	7
TCGA-V1-A8WL	Cluster2	63.99	0	64	T3	N0	0.015	7
TCGA-HC-A4ZV	Cluster1	0.76	0	56	T3	N0	NA	9
TCGA-KK-A8II	Cluster1	60.91	1	61	T3	N0	39.8	9
TCGA-EJ-5506	Cluster2	45.37	0	67	T3	N1	0.1	8
TCGA-KK-A8IK	Cluster1	67.41	0	56	T2	N0	0	9
TCGA-EJ-5530	Cluster2	60.18	0	61	T2	N0	0.1	7
TCGA-KK-A7B0	Cluster1	19.91	1	67	T3	N0	0.1	9
TCGA-J4-A67O	Cluster2	27.56	0	59	T2	N0	0.1	7
TCGA-KK-A6E0	Cluster1	30.91	1	59	T3	N0	0.3	9
TCGA-HC-7075	Cluster1	19.74	0	63	T2	NA	0.01	6
TCGA-ZG-A8QY	Cluster1	13.27	0	67	T3	N1	NA	9
TCGA-KC-A7F3	Cluster1	21.85	0	67	T2	N0	0	7
TCGA-CH-5741	Cluster1	12.98	0	56	T3	N1	0.02	9
TCGA-KK-A6E3	Cluster2	67.54	0	56	T2	N0	0.1	7
TCGA-HC-7742	Cluster2	30.81	0	58	T3	N0	0.1	7
TCGA-XA-A8JR	Cluster2	12.35	0	68	T2	N0	0	7
TCGA-J4-A83L	Cluster2	23.65	0	61	T2	N0	0.1	7
TCGA-VN-A88I	Cluster2	8.84	0	59	T3	N0	0.16	8
TCGA-VN-A88M	Cluster1	6.21	0	55	T2	N0	NA	7
TCGA-HC-A6AO	Cluster1	17.41	0	52	T2	NA	NA	7
TCGA-HC-7080	Cluster1	29.37	1	66	T2	N0	0.1	7
TCGA-EJ-A46D	Cluster2	20.57	0	53	T2	N0	0.03	8
TCGA-EJ-7123	Cluster1	84.49	0	59	T2	N0	0.1	7
TCGA-CH-5739	Cluster1	22.04	0	65	T3	N0	0.02	7
TCGA-FC-A66V	Cluster2	17.21	0	74	T3	N0	10.8	7
TCGA-G9-6329	Cluster2	41.59	0	67	T2	NA	0.03	7
TCGA-G9-6367	Cluster2	40.14	0	60	T3	N0	0.42	9
TCGA-G9-6363	Cluster2	45.27	0	64	T4	N0	0.03	7
TCGA-YL-A8SJ	Cluster2	24.7	1	60	T3	N0	0.24	9
TCGA-CH-5771	Cluster2	13.01	0	63	T2	N0	0.03	7
TCGA-YL-A9WK	Cluster2	33.15	1	63	T3	N0	15.6	9
TCGA-WW-A8ZI	Cluster1	14.75	0	70	T2	N0	0	8
TCGA-G9-6347	Cluster2	68.63	0	59	T2	NA	0.03	6
TCGA-FC-A5OB	Cluster1	22.34	0	53	T3	N0	5.22	9
TCGA-EJ-5519	Cluster1	64.45	0	64	T3	N1	0.2	8
TCGA-CH-5763	Cluster2	11.99	0	66	T3	N0	0.1	7
TCGA-EJ-5525	Cluster1	17.94	1	67	T2	N0	3	9
TCGA-ZG-A9LZ	Cluster1	22.73	0	66	T3	N0	2.19	9
TCGA-CH-5768	Cluster1	24.01	0	72	T3	N0	0.1	6
TCGA-EJ-A46G	Cluster1	21.94	0	71	T3	N0	0.1	8
TCGA-EJ-A46E	Cluster2	17.21	0	57	NA	N0	0.1	8
TCGA-G9-6356	Cluster2	47.11	0	60	T3	N0	0.13	9
TCGA-M7-A725	Cluster1	18.82	0	56	T3	N0	NA	7
TCGA-KK-A6E2	Cluster1	165.05	0	54	T2	N0	0.1	7
TCGA-KK-A8IC	Cluster1	34.82	1	54	T3	N0	0.9	9
TCGA-CH-5748	Cluster1	1.02	0	64	T3	N0	NA	7
TCGA-EJ-A65F	Cluster1	2.46	1	59	T3	N0	0.8	9
TCGA-HC-8261	Cluster1	17.94	0	48	T2	NA	NA	7
TCGA-V1-A8WS	Cluster1	15.57	0	56	T3	NA	0.09	6
TCGA-KK-A7AW	Cluster1	34.63	0	57	T3	N1	0.8	7
TCGA-KK-A8I9	Cluster1	30.88	1	61	T3	N0	0.1	8
TCGA-XK-AAJA	Cluster1	30.55	0	62	T3	N0	0.09	7
TCGA-EJ-8469	Cluster1	63.24	1	46	T3	N0	3.1	9
TCGA-2A-A8W1	Cluster1	3.68	0	54	T3	N0	0.05	7
TCGA-KK-A7AQ	Cluster1	39.98	1	62	T2	N0	0.1	7
TCGA-J4-A67S	Cluster1	23.26	1	63	T3	N0	0.1	7
TCGA-J4-A6G3	Cluster2	20.3	1	57	T3	N0	0.4	8
TCGA-ZG-A9MC	Cluster2	14.95	0	69	T3	N1	31.85	9
TCGA-J4-A83K	Cluster2	10.78	0	52	T2	NA	0.1	6
TCGA-FC-7961	Cluster1	15.41	0	62	T3	N0	NA	9
TCGA-VP-A87H	Cluster1	21.78	0	76	T3	N0	0.01	9
TCGA-YL-A9WX	Cluster2	49.47	1	68	T3	N1	0.76	9
TCGA-KK-A6E7	Cluster1	30.39	1	46	T3	N1	0.1	9
TCGA-J9-A52B	Cluster1	1.87	1	62	T3	N0	0.01	9
TCGA-HC-A8CY	Cluster1	9.53	0	63	T3	N1	0.9	9
TCGA-CH-5790	Cluster1	32	0	64	T2	N0	0.1	7
TCGA-CH-5745	Cluster2	2.99	0	68	T3	N0	4.3	7
TCGA-V1-A9ZR	Cluster2	44.71	0	68	T4	N0	1.44	8
TCGA-EJ-A46B	Cluster2	21.58	0	66	T3	N0	0.1	8
TCGA-HC-7081	Cluster1	37.32	0	62	T3	NA	NA	9
TCGA-YL-A8SB	Cluster2	45.47	1	62	T3	N0	0.23	9
TCGA-J4-A6G1	Cluster2	25.26	0	68	T3	N0	0.1	8
TCGA-HC-7745	Cluster2	23.69	0	65	T3	N0	NA	7
TCGA-G9-7510	Cluster2	38.93	0	66	T3	N0	0.03	8
TCGA-EJ-8468	Cluster2	77.1	0	63	T3	N0	0.1	8
TCGA-EJ-A7NH	Cluster2	15.57	0	56	T2	N0	0.1	7
TCGA-KK-A8IF	Cluster1	21.29	1	57	T3	N0	0.7	7
TCGA-KK-A59X	Cluster1	73.36	1	55	T3	N1	NA	9
TCGA-KK-A6E5	Cluster2	68.1	0	63	T3	N0	0.1	7
TCGA-X4-A8KQ	Cluster2	45.43	0	65	T3	N0	0.25	9
TCGA-V1-A8ML	Cluster1	14.72	0	63	T2	N0	0.01	7
TCGA-EJ-7325	Cluster1	35.15	0	63	T3	N0	0.1	7
TCGA-HC-7079	Cluster2	12.48	1	51	T3	N0	0.1	7
TCGA-CH-5762	Cluster2	43.99	0	60	T3	N0	0.01	7
TCGA-KK-A8IH	Cluster1	66.13	0	50	T3	N0	0.1	7
TCGA-CH-5789	Cluster2	9.99	0	61	T3	N0	0.02	7
TCGA-HC-7819	Cluster1	17.84	0	53	T2	N0	0.01	8
TCGA-EJ-7321	Cluster1	27.07	0	57	T3	N0	0.1	6
TCGA-ZG-A9L2	Cluster2	5.91	1	70	T3	N0	0.01	9
TCGA-EJ-A65G	Cluster2	21.88	0	57	T2	N0	0.1	8
TCGA-M7-A71Y	Cluster2	16.2	0	55	T2	NA	NA	7
TCGA-ZG-A9LB	Cluster2	19.15	0	72	T3	N0	0.02	9
TCGA-J9-A8CL	Cluster1	4.34	1	66	T3	NA	12.01	9
TCGA-V1-A9OF	Cluster1	38.9	0	49	T2	NA	0.01	6
TCGA-EJ-7791	Cluster2	36.73	0	67	T2	N0	0.1	7
TCGA-G9-6366	Cluster1	63.96	0	61	T3	NA	0.1	7
TCGA-CH-5744	Cluster1	1.97	0	64	T2	N0	9.63	7
TCGA-VP-A87C	Cluster2	55.52	0	67	T2	N0	0.5	7
TCGA-V1-A8MK	Cluster2	16.69	0	41	T2	N0	0.83	6
TCGA-G9-6369	Cluster1	39.91	0	55	T2	N0	0.03	7
TCGA-CH-5772	Cluster1	15.97	0	63	T3	N0	0.03	9
TCGA-VP-A87J	Cluster1	58.28	0	56	T3	N1	0.13	7
TCGA-TK-A8OK	Cluster2	0.89	0	73	NA	NA	NA	7
TCGA-EJ-5507	Cluster1	47.86	0	54	T3	N1	0.1	9
TCGA-Y6-A8TL	Cluster2	32.59	0	65	T3	N0	0	6
TCGA-ZG-A9L6	Cluster2	21.81	1	64	T3	N0	0.36	9
TCGA-CH-5767	Cluster1	15.05	0	66	T2	N0	0.04	7
TCGA-EJ-7792	Cluster2	45.86	0	53	T2	N0	0.13	7
TCGA-SU-A7E7	Cluster2	18.1	0	60	T2	N0	0.01	8
TCGA-KK-A8I6	Cluster1	21.94	0	58	T3	N0	0.2	7
TCGA-QU-A6IN	Cluster1	140.08	0	61	T2	N0	0.1	7
TCGA-HC-A76W	Cluster2	7	0	73	T3	N0	0.01	7
TCGA-FC-A8O0	Cluster2	20.24	0	68	T3	N0	7.82	6
TCGA-KK-A8IM	Cluster2	62.91	0	55	T2	N0	0.1	7
TCGA-CH-5766	Cluster1	1.02	0	55	T3	N1	13.9	7
TCGA-KK-A6E1	Cluster1	72.21	0	57	T3	N1	0.1	9
TCGA-ZG-A9N3	Cluster1	11.47	0	73	T3	N1	0.1	9
TCGA-H9-A6BY	Cluster1	3.68	0	63	T3	N0	NA	7
TCGA-KK-A8IG	Cluster2	82.29	0	55	T3	N0	0.1	7
TCGA-EJ-5527	Cluster2	58.41	0	69	T3	N0	0.1	7
TCGA-EJ-5499	Cluster1	46.48	0	61	T3	N0	0.1	7
TCGA-HC-A6HY	Cluster2	4.4	0	51	T2	NA	NA	7
TCGA-CH-5792	Cluster2	2.99	0	57	T3	N0	11.49	9
TCGA-J4-A67T	Cluster2	6.01	0	63	T2	NA	0.1	7
TCGA-V1-A8MM	Cluster1	32.52	1	60	T3	N0	0.37	7
TCGA-YL-A8SR	Cluster1	8.97	0	64	T3	N0	0.06	9
TCGA-V1-A9Z8	Cluster2	27.17	0	59	T3	N0	0.01	9
TCGA-V1-A9O9	Cluster1	94.28	0	56	T3	N0	5.04	8
TCGA-EJ-7784	Cluster1	25.66	0	63	T2	N0	0.1	7
TCGA-EJ-A46H	Cluster2	23.78	0	60	T2	N0	0.1	7
TCGA-KC-A7FE	Cluster2	11.56	0	62	T2	N0	0	7
TCGA-J4-8200	Cluster2	40.01	0	47	T2	N0	0.1	7
TCGA-EJ-5522	Cluster2	68.3	0	51	T2	N0	0.1	7
TCGA-HC-A76X	Cluster1	4.93	0	62	T2	N0	0.01	7
TCGA-ZG-A8QX	Cluster2	14.52	0	56	T2	N0	NA	6
TCGA-J4-A67R	Cluster2	29.89	0	65	T2	N0	0.1	7
TCGA-KK-A7AP	Cluster1	6.44	0	55	T3	N1	NA	9
TCGA-HC-8213	Cluster1	19.35	0	48	T2	NA	NA	6
TCGA-G9-A9S4	Cluster1	29.76	0	62	T3	N1	0.03	8
TCGA-J4-AATZ	Cluster1	2.6	1	66	T3	N0	0	9
TCGA-EJ-5495	Cluster2	57.82	0	68	T3	N1	0.13	8
TCGA-EJ-A46I	Cluster2	21.94	0	57	T3	N0	0.1	7
TCGA-EJ-5515	Cluster2	60.18	0	60	T3	N0	0.1	7
TCGA-YL-A9WI	Cluster1	53.32	0	63	T3	N1	0.03	9
TCGA-EJ-7312	Cluster1	36.1	0	58	T3	N0	0.1	7
TCGA-H9-7775	Cluster1	6.08	0	68	T2	NA	0.04	7
TCGA-M7-A723	Cluster2	25.07	0	54	T3	N1	0.1	7
TCGA-KK-A7B4	Cluster1	31.64	1	64	T3	N1	0.6	9
TCGA-H9-A6BX	Cluster2	30.91	0	60	T2	NA	0.04	6
TCGA-EJ-5511	Cluster2	48.49	0	55	T3	N0	0.04	7
TCGA-HC-7744	Cluster1	17.44	0	46	T3	N0	0.04	7
TCGA-HI-7169	Cluster2	88.17	0	55	T3	N0	0.1	7
TCGA-EJ-7788	Cluster2	28.22	0	53	T3	N0	0.2	7
TCGA-VP-A875	Cluster1	75.85	0	67	T3	N0	0.01	7
TCGA-EJ-7789	Cluster1	36.3	0	66	T3	N0	NA	7
TCGA-YL-A8SP	Cluster1	66.89	1	58	T3	NA	0.38	9
TCGA-G9-6362	Cluster1	47.4	0	57	T3	N0	0.07	7
TCGA-YL-A8HO	Cluster2	35.09	1	67	T3	N0	0.01	7
TCGA-YL-A8S9	Cluster1	33.05	1	63	T3	N0	0.03	9
TCGA-J9-A8CK	Cluster1	10.55	0	66	T3	NA	0.01	9
TCGA-EJ-7327	Cluster1	30.32	0	61	T3	N0	0.1	7
TCGA-HC-A6AP	Cluster2	2.33	0	61	T2	NA	NA	7
TCGA-EJ-5516	Cluster2	62.06	0	49	T3	N0	0.12	7
TCGA-XK-AAIW	Cluster1	14.03	1	78	T3	N0	0.09	9
TCGA-HC-7749	Cluster1	23.78	0	70	T3	N0	0.1	7
TCGA-EJ-A6RA	Cluster2	11.6	1	70	T3	N1	0.652	8
TCGA-VN-A943	Cluster1	16.29	0	71	T2	N0	0.01	8
TCGA-KK-A8I8	Cluster1	31.77	0	69	T3	N0	0.1	9
TCGA-YL-A9WH	Cluster1	14.03	0	67	T3	N1	0.03	9
TCGA-XK-AAJT	Cluster2	47.11	0	75	T3	N0	0.09	7
TCGA-KK-A7AY	Cluster1	36.93	1	60	T2	N0	0.2	7
TCGA-J4-A83I	Cluster1	22.5	0	63	T3	N0	0.1	7
TCGA-EJ-7797	Cluster2	32.29	0	53	T2	N0	0.1	7
TCGA-G9-6496	Cluster1	56.7	0	61	T2	N0	0.03	7
TCGA-J9-A52E	Cluster1	10.61	0	65	T3	N0	0.01	9
TCGA-J4-A67K	Cluster1	32.98	0	68	T2	NA	0.1	7
TCGA-YL-A8SO	Cluster1	114.29	0	64	T3	NA	0	9
TCGA-G9-7519	Cluster2	27.89	0	58	T2	NA	0.03	7
TCGA-KK-A8I7	Cluster2	57.69	1	55	T3	N0	0.1	9
TCGA-CH-5740	Cluster1	1.02	0	57	T2	N0	1.6	7
TCGA-KK-A8I5	Cluster1	101.71	0	55	T2	N0	0.1	7
TCGA-J9-A8CM	Cluster1	11.3	1	66	T3	N1	0.55	9
TCGA-EJ-A6RC	Cluster2	28.68	0	64	NA	N0	0.1	7
TCGA-HC-8262	Cluster2	22.31	0	57	T2	N0	0.1	8
TCGA-ZG-A9L4	Cluster1	36.4	0	61	T3	N0	0.03	9
TCGA-KK-A8IJ	Cluster1	10.09	1	59	T3	N1	0.1	7
TCGA-HC-7820	Cluster2	24.54	0	72	T2	NA	NA	7
TCGA-EJ-7115	Cluster2	88.27	0	65	T3	N0	0.1	7
TCGA-ZG-A9LN	Cluster1	3.78	0	57	T3	N1	7.42	9
TCGA-Y6-A9XI	Cluster1	17.28	0	72	NA	N0	0.06	8
TCGA-J4-A67N	Cluster1	14.52	1	61	T3	N0	0.7	7
TCGA-HC-8260	Cluster2	22.54	0	43	T2	N0	0.01	7
TCGA-2A-A8W3	Cluster1	6.5	1	69	T3	N0	0.36	9
TCGA-VP-A872	Cluster1	119.28	0	60	T3	N0	0.01	8
TCGA-ZG-A9KY	Cluster1	4.27	0	73	T4	N1	NA	9
TCGA-FC-A4JI	Cluster1	28.81	0	70	T3	NA	NA	8
TCGA-HC-8265	Cluster1	15.87	0	66	T3	N0	0.1	8
TCGA-HC-8258	Cluster2	27.83	0	56	T2	N0	0.01	6
TCGA-HC-7740	Cluster2	23.55	0	59	T2	N0	0	7
