# Supplementary material for: Characterization of metabolism-associated molecular patterns in prostate cancer
Source: BMC Urol. 2023 Jun 6;23:104. doi: 10.1186/s12894-023-01275-w (PMC10243086; doi:10.1186/s12894-023-01275-w)
Supplement: Supplementary file 1 — Additional file 1. Supplemantary file 1 NMF. [file 12894_2023_1275_MOESM1_ESM.zip › supplemantary file 1 NMF/supplematry file 1.3 clinical_Cluster.xlsx]

## Sheet: clinical_Cluster
supplementary file 1.3 clinical_Cluster
	Cluster1	Cluster2
	(N=264)	(N=225)
			P-value
age
<60	96 (36.4%)	103 (45.8%)	0.0434
>=60	168 (63.6%)	122 (54.2%)
pathologic_T
T2	81 (30.7%)	104 (46.2%)	<0.001
T3	177 (67.0%)	111 (49.3%)
T4	5 (1.9%)	5 (2.2%)
NA	1 (0.4%)	5 (2.2%)
pathologic_N
N0	176 (66.7%)	164 (72.9%)	0.0013
N1	56 (21.2%)	21 (9.3%)
NA	32 (12.1%)	40 (17.8%)
psa_value
<4	208 (78.8%)	198 (88.0%)	0.231
>=4	17 (6.4%)	9 (4.0%)
NA	39 (14.8%)	18 (8.0%)
gleason_score
<8	129 (48.9%)	160 (71.1%)	<0.001
>=8	135 (51.1%)	65 (28.9%)
